# Supplementary material for: Alienation from school and cyberbullying among Chinese middle school students: A moderated mediation model involving self-esteem and emotional intelligence
Source: Front Public Health. 2022 Sep 13;10:903206. doi: 10.3389/fpubh.2022.903206 (PMC9513520; doi:10.3389/fpubh.2022.903206)
Supplement: Supplementary file 1 [file Data_Sheet_1.ZIP]

Archive with 1 entries (1 files):
- S1 dataset.sav
